# Supplementary material for: Drosophila nicotinic acetylcholine receptor subunits and their native interactions with insecticidal peptide toxins
Source: eLife. 2022 May 16;11:e74322. doi: 10.7554/eLife.74322 (PMC9110030; doi:10.7554/eLife.74322)
Supplement: Figure 3—source data 1. [file elife-74322-fig3-data1.zip]

Archive with 4 entries (4 files):
- Figure3Source_Data1_01A.zip
- Figure3Source_Data1_01B.zip
- Figure3Source_Data1_02A.zip
- Figure3Source_Data1_02B.zip
